# Supplementary material for: Symptoms and pathogens diversity of Corn Fusarium sheath rot in Sichuan Province, China
Source: Sci Rep. 2021 Feb 2;11:2835. doi: 10.1038/s41598-021-82463-2 (PMC7854677; doi:10.1038/s41598-021-82463-2)
Supplement: Supplementary file 2 — Supplementary Table 2. [file 41598_2021_82463_MOESM2_ESM.xlsx]

## Sheet: Sheet1
Symptoms and pathogens diversity of Corn Fusarium sheath rot in Sichuan Province, China
Wei Wang, Bo Wang, Xiaofang Sun, Xiaobo Qi, Conghao, Zhao, Xiaoli Chang, Muhammad Ibrahim Khaskheli, Guoshu Gong
Table S2. Numbers of Fusarium spp. and other fungi isolated from individual maize sheath samples.
Samples NO.	Fusarium species								Others
	F. verticillioides	F. proliferatum	F. fujikuroi	F. asiaticum	F. equiseti	F. meridionale	F. graminearum	F. oxysporum	Rhizoctonia spp.	Alternaria spp.	Colletotrichum spp.	Mucor spp.
1	—	—	—	—	—	—	—	＋	—	—	—	—
2	＋	—	—	—	—	—	—	—	—	—	—	—
3	—	—	＋	—	—	—	—	—	—	—	—	—
4	—	—	＋	—	—	—	＋	—	—	—	—	—
5	—	—	＋	—	—	—	—	—	—	—	—	—
6	＋	—	—	—	—	—	—	—	—	—	—	—
7	＋	—	—	—	—	—	—	—	—	—	—	—
8	＋	—	—	—	—	—	—	—	—	—	—	—
9	—	—	—	—	—	—	—	—	＋	—	—	—
10	＋	—	—	—	—	—	—	—	—	—	—	—
11	＋	—	—	—	—	—	—	—	—	—	—	—
12	＋	—	＋	—	—	—	—	—	—	—	—	—
13	—	—	—	—	—	＋	—	—	—	—	—	—
14	—	—	＋	—	—	—	—	—	—	—	—	—
15	＋	—	—	—	—	—	—	—	—	—	—	—
16	—	—	—	＋	—	—	—	—	—	—	—	—
17	—	—	＋	—	—	—	—	—	—	—	—	—
18	—	—	—	—	—	—	—	—	—	—	—	＋
19	＋	—	—	—	—	—	—	—	—	—	—	—
20	＋	—	—	—	—	—	—	—	—	—	—	—
21	＋	—	—	＋	—	＋	—	—	—	—	—	—
22	—	—	＋	—	—	—	—	—	—	—	—	—
23	—	—	＋	—	—	—	—	—	—	—	—	—
24	—	—	＋	—	—	—	—	—	—	—	—	—
25	—	—	＋	—	—	—	—	—	—	—	—	—
26	—	—	—	—	—	—	—	—	—	—	—	＋
27	＋	—	＋	—	—	—	—	—	—	—	—	—
28	—	—	—	＋	—	—	—	—	—	—	—	—
29	—	—	—	—	＋	—	—	—	—	—	—	—
30	—	—	—	—	＋	＋	—	—	—	—	—	—
31	—	—	—	—	—	—	—	—	—	—	＋	—
32	＋	—	—	—	—	—	—	—	—	—	—	—
33	＋	—	—	—	—	—	—	—	—	—	—	—
34	—	—	—	—	＋	—	—	—	—	—	—	—
35	—	—	—	—	＋	—	—	—	—	—	—	—
36	—	—	—	—	—	—	—	—	—	＋	—	＋
37	—	—	—	—	—	—	—	—	—	—	—	＋
38	—	—	—	—	—	—	—	—	—	—	＋	—
39	—	—	—	—	＋	—	—	—	—	—	—	—
40	—	—	—	—	＋	—	—	—	—	—	—	—
41	—	—	＋	—	—	—	—	—	—	—	—	—
42	—	—	—	—	—	—	—	—	＋	—	—	—
43	—	＋	—	—	—	—	—	—	—	—	—	—
44	—	—	＋	—	—	—	—	—	—	—	—	—
45	—	＋	—	—	—	—	—	—	—	—	—	—
46	—	—	—	—	—	—	—	—	＋	—	—	—
47	＋	—	—	—	—	—	—	—	—	—	—	—
48	＋	—	—	—	—	—	—	—	—	—	—	—
49	—	—	—	—	—	—	—	—	＋	—	—	—
50	＋	—	—	—	—	—	—	—	—	—	—	—
51	＋	—	—	＋	—	—	—	—	—	—	—	—
52	＋	—	—	—	—	—	—	—	—	—	—	—
53	—	—	—	—	—	—	—	—	—	＋	—	—
54	＋	—	—	—	—	—	—	—	—	—	—	—
55	—	—	—	—	—	—	—	—	—	—	—	＋
56	＋	—	—	—	—	—	—	—	—	—	—	—
57	＋	—	—	—	—	—	—	—	—	—	—	—
58	—	—	—	—	—	—	—	—	＋	—	—	—
59	＋	—	—	—	—	—	—	—	—	—	—	—
60	—	＋	—	—	—	—	—	—	—	—	—	—
61	＋	—	—	—	—	—	—	—	—	—	—	—
62	—	—	—	—	—	—	—	—	—	—	—	＋
63	—	—	＋	—	—	—	—	—	—	—	—	—
64	＋	—	—	—	—	—	—	—	—	—	—	—
65	＋	—	—	—	—	—	—	—	—	—	—	—
66	＋	＋	—	—	—	—	—	—	—	—	—	—
67	—	—	—	—	—	—	—	—	＋	—	—	—
68	＋	—	—	—	—	—	—	—	—	—	—	—
69	＋	—	—	—	—	—	—	—	—	—	—	—
70	＋	—	—	—	—	—	—	—	—	—	—	—
71	—	—	—	—	—	—	—	—	＋	—	—	—
72	＋	—	—	—	—	—	—	—	—	—	—	—
73	—	＋	—	—	—	—	—	—	—	—	—	—
74	—	＋	—	—	—	—	—	—	—	—	—	—
75	—	＋	—	—	—	—	—	—	—	—	—	—
76	—	＋	—	—	—	—	—	—	—	—	—	—
77	—	—	—	—	—	—	—	—	—	—	—	＋
78	＋	＋	—	—	—	—	—	—	—	—	—	—
79	＋	—	—	—	—	—	—	—	—	—	—	—
80	—	—	—	—	—	—	—	—	—	＋	—	—
81	＋	—	—	—	—	—	—	—	—	—	—	—
82	＋	＋	—	—	—	—	—	—	—	—	—	—
83	—	—	—	—	—	—	—	—	＋	—	—	—
84	—	＋	—	—	—	—	—	—	—	—	—	—
85	—	＋	—	—	—	—	—	—	—	—	—	—
86	＋	—	—	—	—	—	—	—	—	—	—	—
87	—	—	—	—	—	—	—	—	＋	—	—	—
88	＋	—	—	—	—	—	—	—	—	—	—	—
89	—	—	—	—	＋	—	—	—	—	—	—	—
90	—	—	—	—	—	—	—	—	—	—	—	＋
91	—	—	—	—	＋	—	—	—	—	—	—	—
92	＋	—	—	—	＋	—	—	—	—	—	—	—
93	—	—	—	—	—	＋	＋	—	—	—	—	—
94	—	—	—	—	—	—	—	—	—	＋	—	—
95	—	＋	—	—	—	—	—	—	—	—	—	—
96	—	＋	＋	—	—	＋	—	—	—	—	—	—
97	—	—	—	—	—	＋	—	—	—	—	—	—
98	—	—	—	—	—	—	—	—	＋	—	—	—
99	＋	—	—	—	—	—	—	—	—	—	—	—
100	—	—	—	—	—	＋	—	—	—	—	—	—
101	—	＋	—	—	—	—	—	—	—	—	—	—
102	—	—	—	—	—	—	—	—	—	＋	—	—
103	—	＋	—	—	—	—	—	—	—	—	—	—
104	—	＋	—	—	—	—	—	—	—	—	—	—
105	—	＋	—	—	—	—	＋	—	—	—	—	—
106	＋	＋	—	—	—	—	—	—	—	—	—	—
107	—	—	—	—	—	—	—	—	—	—	—	＋
108	—	＋	＋	—	—	—	—	—	—	—	—	—
109	＋	＋	—	—	—	—	—	—	—	—	—	—
110	—	＋	—	—	—	—	—	—	—	—	—	—
111	—	—	—	—	—	—	—	＋	—	—	—	—
112	—	—	—	—	—	—	—	—	＋	—	—	—
113	—	—	—	＋	—	—	—	—	—	—	—	—
114	—	—	—	＋	—	—	—	—	—	—	—	—
115	＋	—	—	＋	—	—	—	—	—	—	—	—
116	—	—	—	—	—	—	＋	—	—	—	—	—
117	＋	—	＋	—	—	—	—	—	—	—	—	—
118	—	—	—	—	—	—	—	—	—	—	—	＋
119	＋	—	＋	—	—	—	—	—	—	—	—	—
120	—	＋	—	—	—	—	—	—	—	—	—	—
121	—	＋	＋	—	—	—	—	—	—	—	—	—
122	＋	—	—	—	—	—	—	—	—	—	—	—
123	＋	—	—	—	—	—	—	—	—	—	—	—
124	—	—	＋	—	—	—	—	—	—	—	—	—
125	—	—	—	—	—	—	—	—	—	—	—	＋
126	—	＋	—	—	—	＋	—	—	—	—	—	—
127	—	—	—	＋	—	—	—	—	—	—	—	—
128	—	—	—	＋	—	—	—	—	—	—	—	—
129	—	＋	—	—	—	—	—	—	—	—	—	—
130	—	—	＋	—	—	—	—	—	—	—	—	—
131	—	—	—	—	—	—	—	—	—	＋	—	—
132	—	—	—	—	—	—	＋	—	—	—	—	—
133	—	＋	—	—	—	—	—	—	—	—	—	—
134	—	＋	—	—	—	—	—	—	—	—	—	—
135	—	＋	—	—	—	—	—	—	—	—	—	—
136	—	—	—	—	—	—	—	—	—	—	＋	—
137	—	＋	＋	＋	—	—	—	—	—	—	—	—
138	—	＋	—	—	—	—	—	—	—	—	—	—
139	—	＋	—	—	—	—	—	—	—	—	—	—
140	—	—	—	＋	—	—	—	—	—	—	—	—
141	—	—	—	—	—	—	—	—	＋	—	—	—
142	—	＋	—	—	—	—	—	—	—	—	—	—
143	—	＋	—	—	—	—	—	—	—	—	—	—
144	—	—	—	—	—	—	—	—	＋	—	—	—
145	—	—	—	—	—	—	—	—	—	—	—	＋
146	—	—	—	—	—	—	—	—	—	—	＋	—
147	—	—	—	—	—	—	—	—	—	＋	—	—
148	—	—	—	—	—	—	—	—	＋	—	—	—
149	—	—	＋	—	—	—	—	—	—	—	—	＋
150	—	—	—	—	—	—	—	—	—	＋	—	—
Total isolates	45	34	23	11	9	8	5	2	14	8	4	13
Isolation frequency	0.3	0.226667	0.153333	0.0733333	0.06	0.0533333	0.0333333	0.0133333	0.0933333	0.0533333	0.0266667	0.0866667
